# Supplementary material for: Effects of Major Royal Jelly Proteins on the Immune Response and Gut Microbiota Composition in Cyclophosphamide-Treated Mice
Source: Nutrients. 2023 Feb 15;15(4):974. doi: 10.3390/nu15040974 (PMC9967945; doi:10.3390/nu15040974)
Supplement: Supplementary file 1 [file nutrients-15-00974-s001.zip]

Archive with 1 entries (1 files):
- nutrients-2135987-supplementary.pdf
